# Supplementary material for: Computational fluid dynamics benchmark dataset of airflow in tracheas
Source: Data Brief. 2016 Nov 28;10:101–7. doi: 10.1016/j.dib.2016.11.091 (PMC5144758; doi:10.1016/j.dib.2016.11.091)
Supplement: Supplementary file 2 — Supplementary material [file mmc2.zip]

Archive with 1 entries (1 files):
- mmc2.stl
