# Supplementary material for: Computational fluid dynamics benchmark dataset of airflow in tracheas
Source: Data Brief. 2016 Nov 28;10:101–7. doi: 10.1016/j.dib.2016.11.091 (PMC5144758; doi:10.1016/j.dib.2016.11.091)
Supplement: Supplementary file 5 — Supplementary material [file mmc5.txt]

Points:0	Points:1	Points:2
0.13024	0.15355	-0.21095
0.13137	0.1529	-0.20891
0.13243	0.15245	-0.20709
0.13319	0.15213	-0.20587
0.1343	0.15166	-0.2041
0.13501	0.15138	-0.20286
0.136	0.15095	-0.2009
0.13673	0.15054	-0.19915
0.13757	0.15012	-0.19747
0.13859	0.14966	-0.1954
0.13923	0.14935	-0.19403
0.14024	0.1489	-0.19185
0.14139	0.14843	-0.19
0.1424	0.14799	-0.18836
0.14322	0.14762	-0.18691
0.14421	0.14716	-0.18505
0.14525	0.14666	-0.18307
0.14619	0.14615	-0.18158
0.14722	0.14541	-0.17975
0.14806	0.14456	-0.17762
0.14895	0.14388	-0.17589
0.14979	0.14322	-0.17417
0.15034	0.14238	-0.17234
0.15094	0.14122	-0.17029
0.15175	0.13997	-0.16845
0.15247	0.13861	-0.16651
0.15252	0.1373	-0.16487
0.15273	0.13573	-0.16296
0.15265	0.13437	-0.1615
0.15241	0.13292	-0.15994
0.15225	0.13126	-0.15813
0.15221	0.13021	-0.15707
0.15189	0.12872	-0.15555
0.1515	0.12707	-0.15391
0.15099	0.12539	-0.15225
0.15045	0.12365	-0.15065
0.15015	0.12259	-0.14949
0.14985	0.12165	-0.14837
0.14971	0.12014	-0.14672
0.14962	0.11868	-0.14508
0.14959	0.11743	-0.14336
0.14941	0.11622	-0.1414
0.14947	0.11515	-0.13942
0.14974	0.114	-0.13764
0.14997	0.11312	-0.13616
0.15013	0.1122	-0.13472
0.15023	0.11146	-0.13316
0.15037	0.11069	-0.13141
0.15054	0.11008	-0.12951
0.15061	0.10926	-0.12734
0.15074	0.10869	-0.12562
0.15084	0.10791	-0.12364
0.151	0.10681	-0.12165
0.15103	0.10565	-0.11978
0.15083	0.10449	-0.11816
0.15092	0.10402	-0.11638
0.15098	0.1041	-0.11422
0.15093	0.1042	-0.11315
0.15102	0.10439	-0.11161
0.15086	0.1046	-0.11032
0.15062	0.10489	-0.10846
0.15026	0.10545	-0.10644
0.14994	0.10621	-0.10428
0.1493	0.10681	-0.1027
0.14835	0.10742	-0.10094
0.14755	0.10717	-0.098887
0.1469	0.10692	-0.09667
0.1465	0.10647	-0.094291
0.14624	0.10591	-0.092032
0.14592	0.1055	-0.090364
0.14565	0.10507	-0.088762
0.14516	0.10441	-0.086633
0.14462	0.10366	-0.084563
0.14398	0.1028	-0.082912
0.14368	0.10195	-0.081637
0.14357	0.10093	-0.079659
0.14344	0.1004	-0.077622
0.14295	0.10023	-0.075616
0.14271	0.10006	-0.073195
0.14265	0.099975	-0.070975
0.14286	0.10005	-0.069549
0.14307	0.10018	-0.0682
